# Supplementary material for: Mixed Reality (Holography)-Guided Minimally Invasive Cardiac Surgery—A Novel Comparative Feasibility Study
Source: J Cardiovasc Dev Dis. 2025 Jan 27;12(2):49. doi: 10.3390/jcdd12020049 (PMC11856421; doi:10.3390/jcdd12020049)
Supplement: Supplementary file 1 [file jcdd-12-00049-s001.zip]

Archive with 3 entries (3 files):
- File S1 - HoloLens 2  Video .mp4
- File S2 - Survey for use of HoloLens 2 in MIS Cardiac Surgery.pdf
- File S3 - Manual Segmentation Protocol.pdf
